# Supplementary material for: Pest-removal services provided by birds on subsistence farms in south-eastern Nigeria
Source: PLoS One. 2021 Aug 9;16(8):e0255638. doi: 10.1371/journal.pone.0255638 (PMC8351970; doi:10.1371/journal.pone.0255638)
Supplement: S1 Data — (XLSX) [file pone.0255638.s006.xlsx]

## Sheet: Sheet1
date	location	birdabundance	habitat	color2	croptype	cropsno	crops	distance	elevation	markbefore	markafter	totalmarks	insectivores
week1	1	19	farmland	grey	groundnut	1	A	150	1597	0	present	6	30
week1	1	19	farmland	grey	bambaranut	2	B	150	1597	0	present	2	30
week1	1	19	farmland	green	groundnut	1	A	200	1597	0	present	6	30
week1	1	19	farmland	green	bambaranut	2	B	200	1597	0	present	2	30
week1	1	19	farmland	brown	groundnut	1	A	250	1597	0	present	9	30
week1	1	19	farmland	brown	bambaranut	2	B	250	1597	0	present	5	30
week11	1	13	farmland	green	bambaranut	2	B	200	1597	0	present	4	30
week11	1	13	farmland	brown	groundnut	1	A	250	1597	0	present	8	30
week11	1	13	farmland	brown	bambaranut	2	B	250	1597	0	present	5	30
week2	1	18	farmland	grey	groundnut	1	A	150	1597	0	present	7	30
week2	1	18	farmland	grey	bambaranut	2	B	150	1597	0	present	4	30
week2	1	18	farmland	green	groundnut	1	A	200	1597	0	present	8	30
week2	1	18	farmland	green	bambaranut	2	B	200	1597	0	present	5	30
week2	1	18	farmland	brown	groundnut	1	A	250	1597	0	present	7	30
week2	1	18	farmland	brown	bambaranut	2	B	250	1597	0	present	6	30
week3	1	9	farmland	brown	groundnut	1	A	250	1597	0	present	3	30
week4	1	8	farmland	grey	bambaranut	2	B	150	1597	0	present	4	30
week4	1	8	farmland	green	groundnut	1	A	200	1597	0	present	8	30
week4	1	8	farmland	green	bambaranut	2	B	200	1597	0	present	5	30
week4	1	8	farmland	brown	groundnut	1	A	250	1597	0	present	7	30
week5	1	5	farmland	grey	bambaranut	2	B	150	1597	0	present	6	30
week5	1	5	farmland	green	groundnut	1	A	200	1597	0	present	4	30
week5	1	5	farmland	green	bambaranut	2	B	200	1597	0	present	8	30
week5	1	5	farmland	brown	groundnut	1	A	250	1597	0	present	5	30
week5	1	5	farmland	brown	bambaranut	2	B	250	1597	0	present	7	30
week6	1	27	farmland	grey	groundnut	1	A	150	1597	0	present	5	30
week7	1	17	farmland	green	groundnut	1	A	200	1597	0	present	4	30
week7	1	17	farmland	green	bambaranut	2	B	200	1597	0	present	8	30
week7	1	17	farmland	brown	groundnut	1	A	250	1597	0	present	5	30
week7	1	17	farmland	brown	bambaranut	2	B	250	1597	0	present	7	30
week8	1	20	farmland	green	groundnut	1	A	200	1597	0	present	4	30
week8	1	20	farmland	green	bambaranut	2	B	200	1597	0	present	8	30
week8	1	20	farmland	brown	groundnut	1	A	250	1597	0	present	5	30
week8	1	20	farmland	brown	bambaranut	2	B	250	1597	0	present	7	30
week9	1	23	farmland	brown	bambaranut	2	B	250	1597	0	present	1	30
week1	2	17	farmland	green	bambaranut	2	B	450	1697	0	present	4	27
week1	2	17	farmland	green	groundnut	1	A	450	1697	0	present	9	27
week1	2	17	farmland	brown	bambaranut	2	B	500	1697	0	present	5	27
week1	2	17	farmland	brown	groundnut	1	A	500	1697	0	present	8	27
week1	2	17	farmland	grey	bambaranut	2	B	550	1697	0	present	5	27
week1	2	17	farmland	grey	groundnut	1	A	550	1697	0	present	8	27
week11	2	3	farmland	green	bambaranut	2	B	450	1697	0	present	5	27
week11	2	3	farmland	green	groundnut	1	A	450	1697	0	present	5	27
week11	2	3	farmland	brown	bambaranut	2	B	500	1697	0	present	7	27
week11	2	3	farmland	grey	bambaranut	2	B	550	1697	0	present	8	27
week11	2	3	farmland	grey	groundnut	1	A	550	1697	0	present	5	27
week12	2	15	farmland	brown	groundnut	1	A	500	1697	0	present	2	27
week12	2	15	farmland	grey	bambaranut	2	B	550	1697	0	present	1	27
week12	2	15	farmland	grey	groundnut	1	A	550	1697	0	present	2	27
week2	2	30	farmland	green	groundnut	1	A	450	1697	0	present	6	27
week2	2	30	farmland	brown	bambaranut	2	B	500	1697	0	present	4	27
week2	2	30	farmland	brown	groundnut	1	A	500	1697	0	present	6	27
week2	2	30	farmland	grey	bambaranut	2	B	550	1697	0	present	4	27
week2	2	30	farmland	grey	groundnut	1	A	550	1697	0	present	7	27
week3	2	6	farmland	grey	groundnut	1	A	550	1697	0	present	3	27
week5	2	22	farmland	brown	groundnut	1	A	500	1697	0	present	5	27
week7	2	13	farmland	brown	bambaranut	2	B	500	1697	0	present	8	27
week7	2	13	farmland	brown	groundnut	1	A	500	1697	0	present	5	27
week7	2	13	farmland	grey	bambaranut	2	B	550	1697	0	present	7	27
week7	2	13	farmland	grey	groundnut	1	A	550	1697	0	present	7	27
week1	3	17	farmland	brown	groundnut	1	A	750	1606	0	present	8	17
week1	3	17	farmland	brown	bambaranut	2	B	750	1606	0	present	5	17
week1	3	17	farmland	grey	groundnut	1	A	800	1606	0	present	7	17
week1	3	17	farmland	grey	bambaranut	2	B	800	1606	0	present	5	17
week1	3	17	farmland	green	groundnut	1	A	850	1606	0	present	6	17
week1	3	17	farmland	green	bambaranut	2	B	850	1606	0	present	3	17
week11	3	24	farmland	brown	groundnut	1	A	750	1606	0	present	8	17
week11	3	24	farmland	brown	bambaranut	2	B	750	1606	0	present	8	17
week12	3	18	farmland	brown	groundnut	1	A	750	1606	0	present	1	17
week12	3	18	farmland	brown	bambaranut	2	B	750	1606	0	present	1	17
week12	3	18	farmland	grey	groundnut	1	A	800	1606	0	present	2	17
week12	3	18	farmland	grey	bambaranut	2	B	800	1606	0	present	1	17
week12	3	18	farmland	green	groundnut	1	A	850	1606	0	present	2	17
week2	3	25	farmland	brown	groundnut	1	A	750	1606	0	present	5	17
week2	3	25	farmland	brown	bambaranut	2	B	750	1606	0	present	4	17
week2	3	25	farmland	grey	groundnut	1	A	800	1606	0	present	5	17
week2	3	25	farmland	grey	bambaranut	2	B	800	1606	0	present	4	17
week2	3	25	farmland	green	groundnut	1	A	850	1606	0	present	5	17
week2	3	25	farmland	green	bambaranut	2	B	850	1606	0	present	4	17
week3	3	6	farmland	brown	groundnut	1	A	750	1606	0	present	4	17
week3	3	6	farmland	brown	bambaranut	2	B	750	1606	0	present	1	17
week3	3	6	farmland	grey	groundnut	1	A	800	1606	0	present	6	17
week9	3	6	farmland	brown	groundnut	1	A	750	1606	0	present	2	17
week9	3	6	farmland	brown	bambaranut	2	B	750	1606	0	present	2	4
week1	4	9	farmland	grey	bambaranut	2	B	1050	1624	0	present	4	4
week1	4	9	farmland	grey	groundnut	1	A	1050	1624	0	present	6	4
week1	4	9	farmland	green	bambaranut	2	B	1100	1624	0	present	4	4
week1	4	9	farmland	green	groundnut	1	A	1100	1624	0	present	5	4
week1	4	9	farmland	brown	bambaranut	2	B	1150	1624	0	present	3	4
week1	4	9	farmland	brown	groundnut	1	A	1150	1624	0	present	7	4
week11	4	5	farmland	green	bambaranut	2	B	1100	1624	0	present	3	4
week11	4	5	farmland	green	groundnut	1	A	1100	1624	0	present	4	4
week11	4	5	farmland	brown	bambaranut	2	B	1150	1624	0	present	5	4
week11	4	5	farmland	brown	groundnut	1	A	1150	1624	0	present	5	4
week12	4	34	farmland	grey	bambaranut	2	B	1050	1624	0	present	0	4
week12	4	34	farmland	grey	groundnut	1	A	1050	1624	0	present	1	4
week12	4	34	farmland	green	bambaranut	2	B	1100	1624	0	present	2	4
week12	4	34	farmland	brown	bambaranut	2	B	1150	1624	0	present	1	4
week12	4	34	farmland	brown	groundnut	1	A	1150	1624	0	present	1	4
week2	4	17	farmland	grey	bambaranut	2	B	1050	1624	0	present	3	4
week2	4	17	farmland	grey	groundnut	1	A	1050	1624	0	present	6	4
week2	4	17	farmland	green	bambaranut	2	B	1100	1624	0	present	2	4
week2	4	17	farmland	green	groundnut	1	A	1100	1624	0	present	3	4
week2	4	17	farmland	brown	bambaranut	2	B	1150	1624	0	present	3	4
week2	4	17	farmland	brown	groundnut	1	A	1150	1624	0	present	4	4
week3	4	20	farmland	grey	bambaranut	2	B	1050	1624	0	present	2	4
week3	4	20	farmland	grey	groundnut	1	A	1050	1624	0	present	2	4
week3	4	20	farmland	green	bambaranut	2	B	1100	1624	0	present	2	4
week3	4	20	farmland	green	groundnut	1	A	1100	1624	0	present	4	4
week3	4	20	farmland	brown	bambaranut	2	B	1150	1624	0	present	5	4
week3	4	20	farmland	brown	groundnut	1	A	1150	1624	0	present	6	4
week4	4	18	farmland	grey	groundnut	1	A	1050	1624	0	present	4	4
week4	4	18	farmland	green	groundnut	1	A	1100	1624	0	present	4	4
week4	4	18	farmland	brown	groundnut	1	A	1150	1624	0	present	5	4
week5	4	21	farmland	grey	groundnut	1	A	1050	1624	0	present	4	4
week6	4	12	farmland	grey	bambaranut	2	B	1050	1624	0	present	4	4
week8	4	8	farmland	brown	bambaranut	2	B	1150	1624	0	present	3	4
week8	4	8	farmland	brown	groundnut	1	A	1150	1624	0	present	4	4
week9	4	13	farmland	brown	bambaranut	2	B	1150	1624	0	present	1	4
week9	4	13	farmland	brown	groundnut	1	A	1150	1624	0	present	2	4
week1	5	10	farmland	green	groundnut	1	A	1350	1611	0	present	6	22
week1	5	10	farmland	green	bambaranut	2	B	1350	1611	0	present	4	22
week1	5	10	farmland	brown	groundnut	1	A	1400	1611	0	present	6	22
week1	5	10	farmland	brown	bambaranut	2	B	1400	1611	0	present	4	22
week1	5	10	farmland	grey	groundnut	1	A	1450	1611	0	present	5	22
week1	5	10	farmland	grey	bambaranut	2	B	1450	1611	0	present	4	22
week11	5	5	farmland	green	groundnut	1	A	1350	1611	0	present	5	22
week11	5	5	farmland	green	bambaranut	2	B	1350	1611	0	present	3	22
week12	5	11	farmland	green	groundnut	1	A	1350	1611	0	present	2	22
week12	5	11	farmland	green	bambaranut	2	B	1350	1611	0	present	1	22
week12	5	11	farmland	brown	groundnut	1	A	1400	1611	0	present	2	22
week2	5	12	farmland	green	groundnut	1	A	1350	1611	0	present	5	22
week2	5	12	farmland	green	bambaranut	2	B	1350	1611	0	present	5	22
week2	5	12	farmland	brown	groundnut	1	A	1400	1611	0	present	5	22
week2	5	12	farmland	brown	bambaranut	2	B	1400	1611	0	present	3	22
week2	5	12	farmland	grey	groundnut	1	A	1450	1611	0	present	5	22
week2	5	12	farmland	grey	bambaranut	2	B	1450	1611	0	present	5	22
week3	5	15	farmland	green	groundnut	1	A	1350	1611	0	present	2	22
week3	5	15	farmland	green	bambaranut	2	B	1350	1611	0	present	5	22
week3	5	15	farmland	brown	groundnut	1	A	1400	1611	0	present	4	22
week3	5	15	farmland	brown	bambaranut	2	B	1400	1611	0	present	6	22
week3	5	15	farmland	grey	groundnut	1	A	1450	1611	0	present	3	22
week3	5	15	farmland	grey	bambaranut	2	B	1450	1611	0	present	3	22
week4	5	7	farmland	green	groundnut	1	A	1350	1611	0	present	5	22
week6	5	17	farmland	brown	groundnut	1	A	1400	1611	0	present	3	22
week8	5	8	farmland	green	groundnut	1	A	1350	1611	0	present	5	22
week8	5	8	farmland	green	bambaranut	2	B	1350	1611	0	present	5	22
week8	5	8	farmland	brown	groundnut	1	A	1400	1611	0	present	5	22
week8	5	8	farmland	brown	bambaranut	2	B	1400	1611	0	present	3	22
week9	5	9	farmland	green	groundnut	1	A	1350	1611	0	present	3	22
week9	5	9	farmland	green	bambaranut	2	B	1350	1611	0	present	1	22
week1	6	12	farmland	brown	bambaranut	2	B	1650	1625	0	present	2	7
week1	6	12	farmland	brown	groundnut	1	A	1650	1625	0	present	5	7
week1	6	12	farmland	grey	bambaranut	2	B	1700	1625	0	present	3	7
week1	6	12	farmland	grey	groundnut	1	A	1700	1625	0	present	5	7
week1	6	12	farmland	green	bambaranut	2	B	1750	1625	0	present	3	7
week1	6	12	farmland	green	groundnut	1	A	1750	1625	0	present	4	7
week10	6	8	farmland	brown	groundnut	1	A	1650	1625	0	present	5	7
week10	6	8	farmland	grey	bambaranut	2	B	1700	1625	0	present	4	7
week10	6	8	farmland	grey	groundnut	1	A	1700	1625	0	present	3	7
week10	6	8	farmland	green	bambaranut	2	B	1750	1625	0	present	3	7
week10	6	8	farmland	green	groundnut	1	A	1750	1625	0	present	4	7
week2	6	5	farmland	brown	bambaranut	2	B	1650	1625	0	present	4	7
week2	6	5	farmland	brown	groundnut	1	A	1650	1625	0	present	5	7
week2	6	5	farmland	grey	bambaranut	2	B	1700	1625	0	present	4	7
week2	6	5	farmland	grey	groundnut	1	A	1700	1625	0	present	4	7
week2	6	5	farmland	green	bambaranut	2	B	1750	1625	0	present	3	7
week2	6	5	farmland	green	groundnut	1	A	1750	1625	0	present	4	7
week3	6	11	farmland	green	bambaranut	2	B	1750	1625	0	present	1	7
week4	6	9	farmland	grey	bambaranut	2	B	1700	1625	0	present	2	7
week4	6	9	farmland	grey	groundnut	1	A	1700	1625	0	present	1	7
week4	6	9	farmland	green	bambaranut	2	B	1750	1625	0	present	1	7
week5	6	8	farmland	green	bambaranut	2	B	1750	1625	0	present	3	7
week8	6	9	farmland	brown	groundnut	1	A	1650	1625	0	present	4	7
week8	6	9	farmland	grey	bambaranut	2	B	1700	1625	0	present	2	7
week8	6	9	farmland	grey	groundnut	1	A	1700	1625	0	present	3	7
week8	6	9	farmland	green	bambaranut	2	B	1750	1625	0	present	2	7
week8	6	9	farmland	green	groundnut	1	A	1750	1625	0	present	2	7
week9	6	22	farmland	grey	groundnut	1	A	1700	1625	0	present	2	7
week9	6	22	farmland	green	bambaranut	2	B	1750	1625	0	present	4	7
week9	6	22	farmland	green	groundnut	1	A	1750	1625	0	present	3	7
week1	7	11	farmland	grey	groundnut	1	A	1950	1590	0	present	2	4
week1	7	11	farmland	grey	bambaranut	2	B	1950	1590	0	present	2	4
week1	7	11	farmland	green	groundnut	1	A	2000	1590	0	present	3	4
week1	7	11	farmland	green	bambaranut	2	B	2000	1590	0	present	2	4
week1	7	11	farmland	brown	groundnut	1	A	2050	1590	0	present	4	4
week1	7	11	farmland	brown	bambaranut	2	B	2050	1590	0	present	2	4
week10	7	19	farmland	grey	groundnut	1	A	1950	1590	0	present	4	4
week10	7	19	farmland	grey	bambaranut	2	B	1950	1590	0	present	2	4
week10	7	19	farmland	green	groundnut	1	A	2000	1590	0	present	3	4
week2	7	7	farmland	grey	groundnut	1	A	1950	1590	0	present	4	4
week2	7	7	farmland	grey	bambaranut	2	B	1950	1590	0	present	2	4
week2	7	7	farmland	green	groundnut	1	A	2000	1590	0	present	3	4
week2	7	7	farmland	brown	bambaranut	2	B	2050	1590	0	present	2	4
week3	7	20	farmland	green	groundnut	1	A	2000	1590	0	present	4	4
week3	7	20	farmland	green	bambaranut	2	B	2000	1590	0	present	3	4
week3	7	20	farmland	brown	bambaranut	2	B	2050	1590	0	present	1	4
week4	7	18	farmland	grey	groundnut	1	A	1950	1590	0	present	3	4
week4	7	18	farmland	green	groundnut	1	A	2000	1590	0	present	2	4
week4	7	18	farmland	green	bambaranut	2	B	2000	1590	0	present	2	4
week4	7	18	farmland	brown	groundnut	1	A	2050	1590	0	present	4	4
week4	7	18	farmland	brown	bambaranut	2	B	2050	1590	0	present	1	4
week5	7	6	farmland	grey	groundnut	1	A	1950	1590	0	present	4	4
week6	7	11	farmland	grey	groundnut	1	A	1950	1590	0	present	2	4
week6	7	11	farmland	grey	bambaranut	2	B	1950	1590	0	present	2	4
week6	7	11	farmland	brown	bambaranut	2	B	2050	1590	0	present	5	4
week8	7	16	farmland	green	bambaranut	2	B	2000	1590	0	present	2	4
week8	7	16	farmland	brown	groundnut	1	A	2050	1590	0	present	5	4
week8	7	16	farmland	brown	bambaranut	2	B	2050	1590	0	present	2	4
week9	7	5	farmland	grey	groundnut	1	A	1950	1590	0	present	1	4
week9	7	5	farmland	green	bambaranut	2	B	2000	1590	0	present	2	4
week9	7	5	farmland	brown	groundnut	1	A	2050	1590	0	present	2	4
week9	7	5	farmland	brown	bambaranut	2	B	2050	1590	0	present	2	4
week1	8	10	farmland	green	bambaranut	2	B	2250	1594	0	present	2	13
week1	8	10	farmland	green	groundnut	1	A	2250	1594	0	present	4	13
week1	8	10	farmland	brown	groundnut	1	A	2300	1594	0	present	3	13
week1	8	10	farmland	grey	bambaranut	2	B	2350	1594	0	present	1	13
week1	8	10	farmland	grey	groundnut	1	A	2350	1594	0	present	3	13
week2	8	2	farmland	green	bambaranut	2	B	2250	1594	0	present	3	13
week2	8	2	farmland	green	groundnut	1	A	2250	1594	0	present	4	13
week2	8	2	farmland	brown	bambaranut	2	B	2300	1594	0	present	2	13
week2	8	2	farmland	brown	groundnut	1	A	2300	1594	0	present	5	13
week2	8	2	farmland	grey	bambaranut	2	B	2350	1594	0	present	3	13
week2	8	2	farmland	grey	groundnut	1	A	2350	1594	0	present	5	13
week3	8	9	farmland	green	bambaranut	2	B	2250	1594	0	present	1	13
week3	8	9	farmland	brown	bambaranut	2	B	2300	1594	0	present	3	13
week3	8	9	farmland	brown	groundnut	1	A	2300	1594	0	present	7	13
week3	8	9	farmland	grey	bambaranut	2	B	2350	1594	0	present	2	13
week3	8	9	farmland	grey	groundnut	1	A	2350	1594	0	present	4	13
week4	8	3	farmland	green	bambaranut	2	B	2250	1594	0	present	1	13
week4	8	3	farmland	green	groundnut	1	A	2250	1594	0	present	1	13
week4	8	3	farmland	brown	bambaranut	2	B	2300	1594	0	present	1	13
week4	8	3	farmland	brown	groundnut	1	A	2300	1594	0	present	2	13
week4	8	3	farmland	grey	bambaranut	2	B	2350	1594	0	present	1	13
week4	8	3	farmland	grey	groundnut	1	A	2350	1594	0	present	2	13
week6	8	8	farmland	green	bambaranut	2	B	2250	1594	0	present	4	13
week6	8	8	farmland	green	groundnut	1	A	2250	1594	0	present	4	13
week6	8	8	farmland	brown	bambaranut	2	B	2300	1594	0	present	3	13
week6	8	8	farmland	brown	groundnut	1	A	2300	1594	0	present	4	13
week6	8	8	farmland	grey	bambaranut	2	B	2350	1594	0	present	3	13
week6	8	8	farmland	grey	groundnut	1	A	2350	1594	0	present	2	13
week7	8	11	farmland	green	bambaranut	2	B	2250	1594	0	present	4	13
week8	8	12	farmland	green	bambaranut	2	B	2250	1594	0	present	3	13
week8	8	12	farmland	green	groundnut	1	A	2250	1594	0	present	2	13
week8	8	12	farmland	brown	bambaranut	2	B	2300	1594	0	present	4	13
week8	8	12	farmland	brown	groundnut	1	A	2300	1594	0	present	5	13
week9	8	8	farmland	green	bambaranut	2	B	2250	1594	0	present	1	13
week9	8	8	farmland	green	groundnut	1	A	2250	1594	0	present	4	13
week9	8	8	farmland	brown	bambaranut	2	B	2300	1594	0	present	1	13
week9	8	8	farmland	brown	groundnut	1	A	2300	1594	0	present	3	13
week9	8	8	farmland	grey	bambaranut	2	B	2350	1594	0	present	2	13
week9	8	8	farmland	grey	groundnut	1	A	2350	1594	0	present	2	13
week1	9	5	farmland	brown	groundnut	1	A	2550	1597	0	present	4	4
week1	9	5	farmland	brown	bambaranut	2	B	2550	1597	0	present	2	4
week1	9	5	farmland	grey	groundnut	1	A	2600	1597	0	present	3	4
week1	9	5	farmland	grey	bambaranut	2	B	2600	1597	0	present	2	4
week1	9	5	farmland	green	groundnut	1	A	2650	1597	0	present	3	4
week1	9	5	farmland	green	bambaranut	2	B	2650	1597	0	present	2	4
week10	9	9	farmland	brown	groundnut	1	A	2550	1597	0	present	1	4
week10	9	9	farmland	brown	bambaranut	2	B	2550	1597	0	present	2	4
week10	9	9	farmland	grey	groundnut	1	A	2600	1597	0	present	1	4
week10	9	9	farmland	grey	bambaranut	2	B	2600	1597	0	present	1	4
week11	9	7	farmland	brown	groundnut	1	A	2550	1597	0	present	1	4
week11	9	7	farmland	brown	bambaranut	2	B	2550	1597	0	present	1	4
week12	9	4	farmland	brown	groundnut	1	A	2550	1597	0	present	1	4
week2	9	5	farmland	brown	groundnut	1	A	2550	1597	0	present	4	4
week2	9	5	farmland	brown	bambaranut	2	B	2550	1597	0	present	3	4
week2	9	5	farmland	grey	groundnut	1	A	2600	1597	0	present	2	4
week2	9	5	farmland	grey	bambaranut	2	B	2600	1597	0	present	3	4
week2	9	5	farmland	green	groundnut	1	A	2650	1597	0	present	5	4
week2	9	5	farmland	green	bambaranut	2	B	2650	1597	0	present	3	4
week3	9	14	farmland	brown	groundnut	1	A	2550	1597	0	present	2	4
week3	9	14	farmland	grey	groundnut	1	A	2600	1597	0	present	2	4
week3	9	14	farmland	green	bambaranut	2	B	2650	1597	0	present	2	4
week4	9	14	farmland	green	groundnut	1	A	2650	1597	0	present	2	4
week4	9	14	farmland	green	bambaranut	2	B	2650	1597	0	present	1	4
week5	9	18	farmland	grey	bambaranut	2	B	2600	1597	0	present	3	4
week6	9	6	farmland	brown	groundnut	1	A	2550	1597	0	present	3	4
week6	9	6	farmland	grey	bambaranut	2	B	2600	1597	0	present	4	4
week6	9	6	farmland	green	bambaranut	2	B	2650	1597	0	present	3	4
week8	9	9	farmland	brown	bambaranut	2	B	2550	1597	0	present	2	4
week8	9	9	farmland	grey	groundnut	1	A	2600	1597	0	present	3	4
week8	9	9	farmland	grey	bambaranut	2	B	2600	1597	0	present	1	4
week8	9	9	farmland	green	groundnut	1	A	2650	1597	0	present	3	4
week8	9	9	farmland	green	bambaranut	2	B	2650	1597	0	present	4	4
week9	9	8	farmland	brown	groundnut	1	A	2550	1597	0	present	1	4
week1	10	2	farmland	grey	bambaranut	2	B	2850	1623	0	present	1	6
week1	10	2	farmland	grey	groundnut	1	A	2850	1623	0	present	3	6
week1	10	2	farmland	green	bambaranut	2	B	2900	1623	0	present	2	6
week1	10	2	farmland	green	groundnut	1	A	2900	1623	0	present	3	6
week1	10	2	farmland	brown	groundnut	1	A	2950	1623	0	present	3	6
week2	10	9	farmland	grey	bambaranut	2	B	2850	1623	0	present	4	6
week2	10	9	farmland	grey	groundnut	1	A	2850	1623	0	present	5	6
week2	10	9	farmland	green	groundnut	1	A	2900	1623	0	present	4	6
week2	10	9	farmland	brown	bambaranut	2	B	2950	1623	0	present	4	6
week2	10	9	farmland	brown	groundnut	1	A	2950	1623	0	present	2	6
week3	10	14	farmland	grey	bambaranut	2	B	2850	1623	0	present	1	6
week3	10	14	farmland	grey	groundnut	1	A	2850	1623	0	present	3	6
week3	10	14	farmland	green	groundnut	1	A	2900	1623	0	present	2	6
week3	10	14	farmland	brown	bambaranut	2	B	2950	1623	0	present	2	6
week3	10	14	farmland	brown	groundnut	1	A	2950	1623	0	present	2	6
week4	10	10	farmland	grey	groundnut	1	A	2850	1623	0	present	4	6
week8	10	9	farmland	green	groundnut	1	A	2900	1623	0	present	2	6
week8	10	9	farmland	brown	bambaranut	2	B	2950	1623	0	present	1	6
week8	10	9	farmland	brown	groundnut	1	A	2950	1623	0	present	1	6
week9	10	6	farmland	green	groundnut	1	A	2900	1623	0	present	1	6
week9	10	6	farmland	brown	bambaranut	2	B	2950	1623	0	present	1	6
week9	10	6	farmland	brown	groundnut	1	A	2950	1623	0	present	3	6
week1	11	3	farmland	green	groundnut	1	A	3150	1623	0	present	1	3
week1	11	3	farmland	brown	groundnut	1	A	3200	1623	0	present	1	3
week1	11	3	farmland	brown	bambaranut	2	B	3200	1623	0	present	1	3
week1	11	3	farmland	grey	groundnut	1	A	3250	1623	0	present	1	3
week2	11	11	farmland	green	groundnut	1	A	3150	1623	0	present	3	3
week2	11	11	farmland	brown	groundnut	1	A	3200	1623	0	present	3	3
week2	11	11	farmland	brown	bambaranut	2	B	3200	1623	0	present	1	3
week2	11	11	farmland	grey	bambaranut	2	B	3250	1623	0	present	1	3
week3	11	7	farmland	green	groundnut	1	A	3150	1623	0	present	2	3
week3	11	7	farmland	grey	bambaranut	2	B	3250	1623	0	present	1	3
week7	11	11	farmland	green	groundnut	1	A	3150	1623	0	present	4	3
week8	11	5	farmland	green	groundnut	1	A	3150	1623	0	present	1	3
week8	11	5	farmland	green	bambaranut	2	B	3150	1623	0	present	2	3
week9	11	3	farmland	green	groundnut	1	A	3150	1623	0	present	2	3
week9	11	3	farmland	green	bambaranut	2	B	3150	1623	0	present	2	3
week1	12	10	farmland	brown	groundnut	1	A	3450	1623	0	present	2	3
week1	12	10	farmland	grey	bambaranut	2	B	3500	1623	0	present	1	3
week1	12	10	farmland	grey	groundnut	1	A	3500	1623	0	present	2	3
week1	12	10	farmland	green	bambaranut	2	B	3550	1623	0	present	1	3
week1	12	10	farmland	green	groundnut	1	A	3550	1623	0	present	1	3
week12	12	8	farmland	green	groundnut	1	A	3550	1623	0	present	2	3
week2	12	9	farmland	grey	bambaranut	2	B	3500	1623	0	present	3	3
week2	12	9	farmland	grey	groundnut	1	A	3500	1623	0	present	3	3
week2	12	9	farmland	green	bambaranut	2	B	3550	1623	0	present	2	3
week3	12	9	farmland	brown	bambaranut	2	B	3450	1623	0	present	2	3
week3	12	9	farmland	brown	groundnut	1	A	3450	1623	0	present	4	3
week3	12	9	farmland	grey	bambaranut	2	B	3500	1623	0	present	3	3
week3	12	9	farmland	green	groundnut	1	A	3550	1623	0	present	1	3
week6	12	14	farmland	grey	groundnut	1	A	3500	1623	0	present	2	3
week9	12	8	farmland	grey	bambaranut	2	B	3500	1623	0	present	3	3
week9	12	8	farmland	grey	groundnut	1	A	3500	1623	0	present	1	3
week9	12	8	farmland	green	bambaranut	2	B	3550	1623	0	present	1	3
week9	12	8	farmland	green	groundnut	1	A	3550	1623	0	present	1	3
week1	13	3	farmland	grey	groundnut	1	A	3750	1589	0	present	2	7
week1	13	3	farmland	grey	bambaranut	2	B	3750	1589	0	present	1	7
week1	13	3	farmland	green	groundnut	1	A	3800	1589	0	present	2	7
week1	13	3	farmland	brown	groundnut	1	A	3850	1589	0	present	0	7
week1	13	3	farmland	brown	bambaranut	2	B	3850	1589	0	present	1	7
week12	13	23	farmland	grey	groundnut	1	A	3750	1589	0	present	1	7
week12	13	23	farmland	grey	bambaranut	2	B	3750	1589	0	present	2	7
week12	13	23	farmland	green	groundnut	1	A	3800	1589	0	present	1	7
week12	13	23	farmland	green	bambaranut	2	B	3800	1589	0	present	1	7
week12	13	23	farmland	brown	groundnut	1	A	3850	1589	0	present	2	7
week12	13	23	farmland	brown	bambaranut	2	B	3850	1589	0	present	1	7
week2	13	8	farmland	grey	groundnut	1	A	3750	1589	0	present	4	7
week2	13	8	farmland	grey	bambaranut	2	B	3750	1589	0	present	3	7
week2	13	8	farmland	green	groundnut	1	A	3800	1589	0	present	3	7
week2	13	8	farmland	green	bambaranut	2	B	3800	1589	0	present	2	7
week2	13	8	farmland	brown	groundnut	1	A	3850	1589	0	present	3	7
week2	13	8	farmland	brown	bambaranut	2	B	3850	1589	0	present	1	7
week3	13	12	farmland	grey	groundnut	1	A	3750	1589	0	present	2	7
week3	13	12	farmland	green	groundnut	1	A	3800	1589	0	present	2	7
week3	13	12	farmland	green	bambaranut	2	B	3800	1589	0	present	1	7
week3	13	12	farmland	brown	groundnut	1	A	3850	1589	0	present	1	7
week3	13	12	farmland	brown	bambaranut	2	B	3850	1589	0	present	1	7
week4	13	7	farmland	grey	groundnut	1	A	3750	1589	0	present	3	7
week4	13	7	farmland	green	groundnut	1	A	3800	1589	0	present	4	7
week6	13	10	farmland	brown	bambaranut	2	B	3850	1589	0	present	4	7
week8	13	8	farmland	grey	bambaranut	2	B	3750	1589	0	present	3	7
week1	14	10	farmland	green	groundnut	1	A	4050	1595	0	present	2	3
week1	14	10	farmland	brown	groundnut	1	A	4100	1595	0	present	1	3
week1	14	10	farmland	grey	groundnut	1	A	4150	1595	0	present	1	3
week11	14	10	farmland	green	groundnut	1	A	4050	1595	0	present	1	3
week11	14	10	farmland	green	bambaranut	2	B	4050	1595	0	present	1	3
week11	14	10	farmland	brown	groundnut	1	A	4100	1595	0	present	1	3
week11	14	10	farmland	brown	bambaranut	2	B	4100	1595	0	present	1	3
week12	14	8	farmland	green	groundnut	1	A	4050	1595	0	present	2	3
week12	14	8	farmland	brown	groundnut	1	A	4100	1595	0	present	0	3
week12	14	8	farmland	brown	bambaranut	2	B	4100	1595	0	present	1	3
week12	14	8	farmland	grey	groundnut	1	A	4150	1595	0	present	2	3
week2	14	18	farmland	brown	groundnut	1	A	4100	1595	0	present	2	3
week2	14	18	farmland	grey	groundnut	1	A	4150	1595	0	present	2	3
week2	14	18	farmland	grey	bambaranut	2	B	4150	1595	0	present	3	3
week3	14	12	farmland	green	groundnut	1	A	4050	1595	0	present	1	3
week3	14	12	farmland	green	bambaranut	2	B	4050	1595	0	present	1	3
week3	14	12	farmland	brown	groundnut	1	A	4100	1595	0	present	1	3
week3	14	12	farmland	grey	bambaranut	2	B	4150	1595	0	present	1	3
week4	14	12	farmland	green	bambaranut	2	B	4050	1595	0	present	4	3
week8	14	2	farmland	green	groundnut	1	A	4050	1595	0	present	1	3
week8	14	2	farmland	green	bambaranut	2	B	4050	1595	0	present	5	3
week8	14	2	farmland	brown	groundnut	1	A	4100	1595	0	present	3	3
week9	14	3	farmland	green	groundnut	1	A	4050	1595	0	present	1	3
week9	14	3	farmland	green	bambaranut	2	B	4050	1595	0	present	1	3
week9	14	3	farmland	brown	groundnut	1	A	4100	1595	0	present	1	3
week1	15	9	farmland	grey	groundnut	1	A	4400	1594	0	present	1	4
week10	15	8	farmland	brown	groundnut	1	A	4350	1594	0	present	1	4
week10	15	8	farmland	grey	bambaranut	2	B	4400	1594	0	present	4	4
week10	15	8	farmland	grey	groundnut	1	A	4400	1594	0	present	2	4
week10	15	8	farmland	green	bambaranut	2	B	4550	1594	0	present	3	4
week12	15	8	farmland	brown	bambaranut	2	B	4350	1594	0	present	1	4
week12	15	8	farmland	brown	groundnut	1	A	4350	1594	0	present	1	4
week12	15	8	farmland	grey	bambaranut	2	B	4400	1594	0	present	2	4
week12	15	8	farmland	grey	groundnut	1	A	4400	1594	0	present	1	4
week12	15	8	farmland	green	bambaranut	2	B	4550	1594	0	present	2	4
week2	15	12	farmland	brown	bambaranut	2	B	4350	1594	0	present	2	4
week2	15	12	farmland	grey	bambaranut	2	B	4400	1594	0	present	2	4
week3	15	12	farmland	brown	bambaranut	2	B	4350	1594	0	present	1	4
week3	15	12	farmland	brown	groundnut	1	A	4350	1594	0	present	1	4
week3	15	12	farmland	grey	bambaranut	2	B	4400	1594	0	present	1	4
week3	15	12	farmland	grey	groundnut	1	A	4400	1594	0	present	4	4
week3	15	12	farmland	green	bambaranut	2	B	4550	1594	0	present	2	4
week3	15	12	farmland	green	groundnut	1	A	4550	1594	0	present	2	4
week4	15	11	farmland	brown	bambaranut	2	B	4350	1594	0	present	2	4
week4	15	11	farmland	brown	groundnut	1	A	4350	1594	0	present	3	4
week6	15	10	farmland	green	bambaranut	2	B	4550	1594	0	present	3	4
week8	15	2	farmland	grey	bambaranut	2	B	4400	1594	0	present	1	4
week8	15	2	farmland	grey	groundnut	1	A	4400	1594	0	present	1	4
week8	15	2	farmland	green	bambaranut	2	B	4550	1594	0	present	1	4
